# Supplementary material for: A Quantitative Comparison of Oil Sources on Shorelines of Prince William Sound, Alaska, 17 Years After the Exxon Valdez Oil Spill
Source: Arch Environ Contam Toxicol. 2023 Aug 16;85(2):140–6. doi: 10.1007/s00244-023-01019-9 (PMC10447268; doi:10.1007/s00244-023-01019-9)
Supplement: Supplementary file 2 — Supplementary file2 (XLSX 1881 KB) [file 244_2023_1019_MOESM2_ESM.xlsx]

## Sheet: Table1
SiteNum	Oil Area (cm2)	Oil Volume (cm3)	Tarballs found	Nearest EVOS Oil Segment Impact Category	Distance to Nearest EVOS Segment (m)	Distance to Nearest Historical Human Activity Site (km)	Site slope	Site description	Beach substrate
1				NONE	11.3502	2.45161	60 to 90	Cliff	Bedrock
2	645.07	1286.4	5	HEAVY	269.916	5.40032	5 to 10	Site to right of prominent boulder	Exposed boulder cobble with storm berm
3	230.73	655.67	19	MEDIUM	7.07817	19.2628	30 to 90	Exposed	bedrock, pillow basalt - pocket beach on right end
4				NONE	303.666	15.2684	45 to 90	Extremely exposed rocky	Surveyed from boat in 6 foot swell.
5				NONE	277.588	5.92029	30	Sheltered	Rubble pile of rocks to 1 m, steep cliff above
6				OTHER	330.146	18.7316	60	Sheltered	Highly weathered shale bedrock
7				OTHER	449.528	5.98085	30 to 60	Sheltered	Lava bedrock outcropping with pockets of angular fines
8				NONE	622.863	7.33535	15 to 60	Sheltered inside copper bay	Pillow basalt and crumbly rock
9				HEAVY	33.9351	21.6153	10 to 20	Exposed beach	Big boulders with cobble beach on south west end
10				NONE	36.7065	37.6843	90	Exposed	Vertical bedrock
11	25.57	153.42	1	LIGHT	32.6232	4.8647	2 to 5	Exposed	Rounded boulders 1 to 2 m diameter
12				MEDIUM	35.4023	13.1085	5 to 30	Exposed rocky with pocket beach	Bedrock, small pocket beach
13	26.77	121.46	6	NONE	91.6431	9.58761	15 to 60	Sheltered	Rocky outcrop penninsula @ low tide - islet at high tide
14				NONE	496.088	0.657551	30	Sheltered	Angular rocks to 30 cm occasional bedrock outcropping
15				VERY LIGHT	62.192	6.99059	3	semi-sheltered	boulder cobble with shale ~ 1 to 15 cm
16	2.65	13.25	1	NONE	27.8354	9.66593	45	Sheltered	Cliff with small pocket beach in middle and right side
17				OTHER	10.2809	10.558	60	Sheltered	Bedrock basalt
18	246.91	1184.38	2	NONE	173.863	9.79995	30 to 90	Rocky island	Sheltered rocky island
19				OTHER	120.056	7.3317	10	Sheltered sandy beach	Fine slate and one bedrock outcropping
20				NONE	7.21944	9.26196	60 to 90	Sheltered rocky	Slate/shale
21				NONE	23.731	38.682	10	Sheltered	Pocket beach with shale to 10 cm, small boulders throughout
22	4.85	9.5	3	NONE	10.8113	8.71112	15 to 90	Exposed	Rocky point with isthmus cobble/rubble beach
23				HEAVY	56.5798	21.1201	30	Sheltered	Shale bedrock with rounded rocks throughout
24	107.47	537.35	1	VERY LIGHT	73.5882	2.80289	5 to 90	Small lagoon with exposed outlet	shale with shale exposed bedrock, additional tar ball found ~100 m to left of transect
25				OTHER	308.786	6.59944	30	Sheltered	Angular cobble beach to 30 cm big lava boulder on left side of beach
26				HEAVY	23.6584	24.4864	30 to 60	Sheltered	Bedrock
27	209.7	2198.45	10	NONE	20.7493	7.70849	15 to 30	Sheltered	Rocky embayment with pillow basalt and pockets of angular rocks to 10 cm
28				NONE	81.5764	10.4747	45 to 90	Exposed rocky	pillow basalt bedrock
29				VERY LIGHT	70.1387	5.32854	15 to 30	Exposed rocky	Bedrock, boulders
30				NONE	514.523	2.85147	5	Estuary	mud and scattered rocks
31	8.88	35.52	1	OTHER	168.474	17.9723	15	Sheltered	Lagoon with broken shale to 5 cm and occasional rocks to 50 cm
32	108.32	531.55	2	NONE	52.2104	8.19938	5 to 10	Sheltered	Slate and small boulder beach with small broken up slate
33	26.03	55.01	4	LIGHT	29.7809	22.3096	30 to 90	Sheltered	Pillow lava bedrock and rubble withvertical cliff at 62 m then another beach from 70 to 100m
34				NONE	1089.86	17.4712	>90	Extremely exposed rocky	Surveyed from boat in 6 foot swell.
35				LIGHT	52.7077	8.32417	30 to 60	Semi sheltered	Basalt boulders/outcroppings with pebble beach
36				VERY LIGHT	40.4923	34.2341	15 to 60	Sheltered	Rounded gravel beach with bedrock outcroppings - well smoothed
37				VERY LIGHT	15.4283	4.66783	60	Exposed rocky	wave cut lava
38				LIGHT	45.5814	14.2977	90	Sheltered	Vertical cliff with small fissure beach at 50 m
39	11.83	26.345	4	NONE	32.3002	11.2332	10 to 15	Shelterd	Slate and conglomerate bedrock with some split off in between
40	5.47	5.47	1	HEAVY	62.3753	6.37313	15 to 60	Semi exposed	Lava bedrock outcropping
41				LIGHT	263.216	27.4464	90	Sheltered	Vertical pillow basalt
42	80.37	457.8	2	VERY LIGHT	14.9967	8.05909	60 to 90	Rocky island with basalt	Sheltered rocky island connected to beach at low tide
43	750.53	6034.9	14	OTHER	106.859	5.95283	15 to 60	Sheltered	Lava bedrock island
44				LIGHT	58.2255	2.9084	5 to 20	Sheltered pocket beach	Slate/shale beach with slate bedrock/shale berm
45				NONE	41.5694	2.42562	45	Shelterd rocky	angular boulders and cobble, rocky outcroppings
46	113.14	3394.2	1	VERY LIGHT	84.8236	8.02012	30	Semi exposed	Cobble beach with rounded, rocky outcroppings
47				LIGHT	46.1654	40.0232	30 to 45	Exposed	bedrock and rockpile
48				NONE	75.7016	1.4723	5 to 10	Head of small inlet	to 30 cm flat (top of beach) 2 cm bottom of beach, poorly sorted
49	11.19	78.33	1	NONE	57.9228	4.05226	15 to 30	Sheltered	Sheltered embayment, rocky outcroppings with angular fines and rocks to 20 cm
50				MEDIUM	42.5322	14.5065	30 to 90	Exposed	Lava bedrock with wave cut platform - cliff after 50 m
51				VERY LIGHT	50.4965	8.17224	15 to 60	Adjacent to 69	Rocky outcroppings with zostera grass, slate beach in between
52	366.47	1125.02	4	VERY LIGHT	37.8899	9.1385	10 to 45	Semi sheltered	Pillow basalt flanked by fines beach
53	13.88	347	1	OTHER	26.8835	21.0178	30 to 40	Sheltered	Slightly rounded rocks, beach island rocks to 30 cm, bedrock on east end of island
54				HEAVY	11.6651	26.0209	90	Sheltered	Vertical pillow basalt - viewed from boat
55				NONE	260.966	20.5013	20	Semi exposed	Rounded cobble beach with storm berm and occasional boulder
56				NONE	251.674	18.8681	15	Sheltered	Lagoon with creek and angular rocks to 20 cm
57				NONE	91.0662	13.2881	30 to 90	Sheltered rocky	bedrock, lots of fucus and ulva algae
58	0.42	0.84	1	LIGHT	92.295	4.78724	15	Sheltered	Rocky beach with angular rocks - well sorted
59	23.43	131.66	2	LIGHT	55.0471	10.0816	5	Semi-exposed	Slate boulder and cobble down to 1cm
60	24.59	245.9	1	NONE	6.38197	7.76923	30	Sheltered rocky	bedrock, boulders
61	1121.64	3100.22	7	NONE	124.969	4.81329	10	Exposed cobble	boulder cobble & storm berm - EVOS asphalt found between boulders
62	6.69	26.76	1	NONE	164.718	8.89327	15 to 90	sheltered rocky	Pillow basalt with pocket beach in middle, vertical cliff @92 m
63				NONE	27.9081	8.93431	5 to 10	Semi exposed	Slate bedrock, cobble beach to 20cm
64	1.55	12.4	1	VERY LIGHT	77.8933	20.1874	15	Sheltered	Shale fines
65				VERY LIGHT	141.94	4.21343	30 to 90	Exposed bedrock	bedrock/cobble, high action rounded bedrock and cobble
66				OTHER	96.2447	33.9811	30 to 60	Semi exposed	Basalt bedrock outcropping
67	47.32	301.72	8	OTHER	20.181	32.5075	15	Sheltered	Cobble beach to 30 cm
68				VERY LIGHT	28.6291	36.3021	30 to 60	Semi exposed	bedrock shale, rounded cobble in places
69				VERY LIGHT	48.7947	8.08028	10 to 15	Shale beach	shale with zostera grass
70				NONE	3.15211	2.41337	5	Cobble beach	cobble with slate to <30 cm, stream through middle
71				VERY LIGHT	33.3489	7.57098	30 to 90	Sheltered	Pocket beach with angular rocks to 10 cm, then vertical bedrock on right
72				VERY LIGHT	11.7368	12.6398	45	Exposed	Boulder rubble and shale
73				NONE	47.9246	11.9385	5	Exposed rocky with pocket beach	Slate with broken slate
74				OTHER	55.8973	17.5925	15	Sheltered	Lagoon with mud and shale to 5 cm
75				VERY LIGHT	9.49215	22.6136	30 to 80	Exposed	Lava bedrock outcrop, pillow basalt
76	63.02	300.89	7	OTHER	34.7724	10.7719	10 to 60	Sheltered	Basalt platform and rock piles to 1 m
77				OTHER	87.7549	9.08254	60 to 100	Sheltered rocky	smooth cliff with 2 pocket rock piles
78	19.07	57.21	1	VERY LIGHT	64.8458	7.5043	15 to 90	Exposed rocky	pillow basalt, 2 small gravel pocket beaches to 5 cm substrate
79				NONE	349.17	16.9341	15	Sheltered	Shale beach broken to 10 cm
80				NONE	58.2834	18.0433	10	Exposed	Cobble beach with mud between rouded cobble - storm berm exposed to the south.
81				OTHER	135.576	5.36984	30 to 60	Sheltered	Lava bedrock outcropping, fines beach on right end
82	22.11	88.44	2	NONE	106.561	3.97885	60 to 90	Sheltered	Lava outcroppings with 3 pocket beaches of angular rocks to 30 cm
83				LIGHT	29.9368	4.07884	60 to 5 (bottom)	Exposed beach	Bedrock/boulder/cobble
84				LIGHT	314.864	4.67673	15 to 90	Semi exposed pebble beach	pebbles to 5 cm, rounded, rock outcropping at right side
85				NONE	15.1846	7.54705	30	Sheltered	Rubble beach
86				HEAVY	128.058	3.84638	5 to 90	Semi exposed	Angular cobble beach with cliff outcropping
87				LIGHT	24.6855	11.3777	15 to 80	Sheltered	Pillow basalt
88	174.67	4651.51	4	NONE	37.7693	14.0899	45 to 60	Sheltered	Boulder, rocky beach
89				OTHER	1022.22	1.33617	45 to 60	Sheltered rocky	Pillow basalt outcropping, no fines, pocket beach
90				NONE	430.344	2.50642	45	Sheltered	Islet at the head of the bay, lava bedrock with broken rocks throughout
91				NONE	16.7394	19.2177	20	Semi exposed	West facing cobble, boulder beach all rounded with occasional shale outcropping
92	224.29	1121.45	2	VERY LIGHT	37.9098	22.631	10	Sheltered	Estuary with mud, grass and occasional rock/bedrock outcropping
93				NONE	16.2676	7.4689	30 to 60	Sheltered rocky	Pillow basalt rubble
94				NONE	327.731	23.6701	20	Exposed	Rounded cobble beach to 50 cm
95				NONE	1.98161	14.5837	60 to 90	Exposed	Bedrock cliffs
96				HEAVY	10.0945	38.2132	45 to 90	Exposed	Exposed point - bedrock
97				VERY LIGHT	233.073	1.56483	15	Sheltered rocky	Shale bedrock
98				NONE	567.741	37.5331	30 to 60	Semi exposed	Boulder, rubble beach
99	684.09	4346.11	36	NONE	75.5595	9.1983	15 to 60	Semi exposed	Pillow b asalt outcropping with angular rock pile
100				NONE	143.199	12.6031	30 to 90	Sheltered rocky	Slate bedrock, small cobble ~10 cm in between
101				LIGHT	18.0749	5.56853	5 to 60	Sheltered rocky	Coarse pebble, stream on left side of beach, rocks to 50 cm bedrock from 40 m on (pictures of varicaria)
102				NONE	627.364	5.32338	5	Sheltered rocky	Slate beach w/ scattered boulders, some rubble
103	92.5	435.9	16	OTHER	386.801	31.2265	0	Exposed	Well sorted gravel from 1 cm to 30 cm
104	58.47	584.7	1	OTHER	63.129	18.0044	15 to 20	Sheltered	Vertical slate bedrock and boulders
105	35.24	211.44	1	NONE	33.0606	21.2671	20	Sheltered	Cobble beach
106	9.04	58.16	2	VERY LIGHT	13.973	7.37695	30 to 90	Sheltered	Lava outcrop with pocket beach w/rubble and cliffs on left
107				LIGHT	18.7972	6.72372	30 to 60	Sheltered	1st 10 m slate beach, boulder rubble
108				NONE	22.5055	11.3365	10 to 30	Sheltered with pocket beach	Slate boulders, broken up rocks
109				NONE	36.1423	6.0815	60 to 90	Semi exposed	Lava bedrock with few pockets of crumbled rocks
110	522.33	1726.9	33	VERY LIGHT	25.9046	6.33466	15 to 20	Sheltered rocky	pillow basalt and rubble
111				VERY LIGHT	61.274	2.66013	5	lots of wave action	Exposed pebble beach
112	62.5	286.69	4	NONE	286.481	6.61335	30 to 50	Pillow basalt rubble - sheltered	Adjacent to above pillow basalt piles, broken rocks
113	122.05	610.25	1	VERY LIGHT	12.5128	21.7749	30	Exposed	Lava bedrock outcrop, pillow basalt
114				MEDIUM	40.5935	2.62165	15 to 60	Sheltered, cliffy	Bedrock
115				NONE	631.566	0.565059	45	Sheltered rocky	Basalt outcropping
116	19.45	129.12	2	NONE	23.1055	9.11693	70 to 90	lava basalt cliff	behind a maze of rock outcroppings
117	101.84	263.5	17	LIGHT	42.49	25.2961	30 to 60	Exposed	Angular boulder field
118				VERY LIGHT	73.2416	7.25633	90 to 120	Vertical bedrock	Overhanging cliffs, clean breaks
119				NONE	27.3699	10.4589	30 to 90	Sheltered rocky	Slate bedrock
120				VERY LIGHT	60.4521	10.646	5 to 20	Sheltered	Pillow basalt first 30 m with gravel beach on right 70 m
121				VERY LIGHT	29.6995	4.0724	30 to 90	Exposed rocky	pillow basalt
122	588.49	2987.9	25	LIGHT	186.847	40.5201	15	Sheltered	Boulders to 1 m, beach with rounded cobble
123	2901.59	23685.9	100	VERY LIGHT	22.7113	34.6219	15	Semi exposed	rock pile with angular rock outcroppings, shale
124	51.73	199.08	6	LIGHT	55.5578	9.557	5 to 60	Semi exposed	angular pocket beach, pillow lava outcroppings throughout
126				OTHER	87.6839	3.88774	15 to 90	Exposed rocky	Bedrock and angular boulders
127				OTHER	105.197	21.2901	10	Sheltered	Mud flat with occasional rocks to 20 cm
128				NONE	191.358	7.31056	10 to 15	Sheltered	Slate boulders to 2 meters, slate bedrock
129				VERY LIGHT	76.9264	8.57442	10 to 20	Exposed	Boulder/ bedrock
130	81.3	319.99	2	NONE	124.506	3.14832	15	sheltered rocky	Boulder cobble
131	7.54	15.08	2	NONE	41.7472	6.97286	15	Exposed	Boulder, cobble with bedrock spire outcropping
132				MEDIUM	35.2316	13.1683	20 to 60	Exposed	Crumble lava outcroppings and rounded rocks to 10 cm
133				NONE	651.32	3.59366	10	Sheltered	Head of the bay - mud covered by rocks and occasional boulder
134				VERY LIGHT	15.5102	1.67194	30 to 40	Sheltered rocky, 2 pocket beaches	angular, unsorted
135				OTHER	24.1052	30.5684	20 to 60	Exposed	Pocket beach flanked by bedrock cliffs; smooth, polished boulders and rubble
136				NONE	18.926	6.69174	60 to 90	Sheltered	Basalt lava, bedrock to rubble
137				NONE	52.2566	2.36059	10 to 90	Sheltered	Gravel shoreline to vertical cliff
138				VERY LIGHT	116.111	9.97497	90	Exposed	Very exposed basalt cliff
139	7.58	7.58	1	LIGHT	2.8512	9.53349	30 to 60	Semi sheltered	Rocky outcropping with interspersed shale rocks to 5cm
140	27.17	132.08	2	OTHER	7.86926	10.8562	90 to 60	Sheltered	Bedrock with 2 rock pile pocket beaches
141				NONE	108.965	7.60465	30	Sheltered	Bedrock and angular rubble to 1 m
142				OTHER	69.9345	7.82297	10 to 90	Semi exposed	Boulders and bedrock lava, small sorted pebbles interspersed
143				LIGHT	16.7924	10.9269	10 to 20	Exposed pocket beach	Small pebbles < 5 cm interspersed with pillow basalt outcroppings
144				VERY LIGHT	58.7785	19.2287	20	Exposed	Rounded boulder/cobble
145	127.12	1055.11	5	NONE	41.9992	1.88623	5 to 10	Sheltered	Boulder, cobble, poorly sorted, gravel to boulder
146	22.28	22.28	1	MEDIUM	79.8384	31.6543	15 to 30	Exposed	Boulder/cobble beach
147	25.51	166.22	5	NONE	194.902	6.52742	45	Sheltered	Pillow basalt pile, broken rocks under overhanging alders
148				NONE	93.511	3.91762	30 to 60	Sheltered rocky	pillow basalt rubble
149				VERY LIGHT	48.3174	20.1879	90	Exposed	Cliff basalt
150				OTHER	85.7635	8.38069	30 to 80	Sheltered rocky	Slate bedrock and broken off slate, lots of fucus
151	325.85	1589.31	27	MEDIUM	20.2889	7.08793	15	Semi exposed	Pocket beach with bedrock and angular rocks to 30 cm
152				NONE	242.113	7.97557	30 to 90	Vertical cliff to rocky point	Very sheltered
153	25.65	65.56	4	HEAVY	3.97184	26.6819	45 to 90	Exposed	Pillow basalt outcroping - left side is vertical bedrock - right end a small nook and pillow basalt
154	13.05	46.46	2	VERY LIGHT	19.6752	12.6751	30	Sheltered	Boulder field
155				HEAVY	27.4116	9.27821	90	Exposed	Cliff basalt
156				NONE	179.283	3.36964	70 to 90	Vertical bedrock	Surveyed from boat - 40 m cobble beach at right end
157	1299.26	11143.2	56	NONE	33.5346	17.2431	15 to 60	Sheltered	Angular rock beach on left to lava bedrock outcropping on right - red flagging on left end of beach (start point)
158				NONE	22.8876	8.3383	10 to 15	lagoon zostera grass	fine and medium rocks
159				LIGHT	2.54511	26.9049	60 to 90	Sheltered	Lava becrock with cliffs
160	176.31	691.81	13	HEAVY	58.3411	4.19861	5	Semi exposed	boulders ~ 1 m
161				NONE	103.551	8.07452	30 to 90	Medium exposed rocky	lava rubble from earthquake, boulders and bedrock
162	70.5	469.29	6	LIGHT	57.129	15.148	30	Exposed	Pocket beach flanked by pillow basalt
163				NONE	26.9314	20.9503	10	Sheltered	Pebble/gravel beach
164				VERY LIGHT	85.754	4.86136	5	Sheltered	Poorly sorted pebble, cobble, boulders, slate
165				MEDIUM	7.85226	13.6325	30 to 60	Exposed	Bedrock point with shale pocket beaches
166				VERY LIGHT	166.658	36.1955	10 to 45	Exposed	Cobble pocket beach to bedrock outropping
167	79.93	116.89	3	VERY LIGHT	41.3786	28.1138	10 to 45	Exposed	Bedrock point
168	3.29	9.87	1	VERY LIGHT	79.673	7.30587	15	Exposed	angular rocks and lava outcroppings throughout
169				OTHER	3.01913	2.35975	15	fine gravel spit	rock on either side of spit
170	35.32	43.48	12	NONE	10.6493	32.5059	30	Semi sheltered	Rounded boulder beach - shale to 30 cm in between, bedrock outcroppings throughout
171	3.55	3.55	2	NONE	787.865	8.10919	10 to 20	Sheltered	Boulders, large slate
172	14.19	70.95	1	LIGHT	22.4902	11.3006	10 to 90	Sheltered rocky	angular rubble and boulders
173	30.67	118.43	4	LIGHT	12.7513	9.30515	15 to 20	Sheltered rocky with small inlate	slate bedrock with slate pocket beach
174				NONE	44.374	3.31527	60	Sheltered rocky	1 m or greater boulders
175				NONE	69.0334	32.5373	30 to 90	Exposed	Shale bedrock
176				NONE	16.284	16.8014	0	Extremely exposed rocky	Surveyed from boat in 6 foot swell.
177				NONE	40.6937	6.28419	60 to 90	Sheltered	Lava outcroppings with vertical bedrock in the middle -more angular rocks to 1 m on right end of beach
178				LIGHT	52.6194	10.9425	20 to 100	Exposed rocky	Pillow basalt and boulders > 5 m
179				OTHER	276.638	4.78457	5	Sheltered	Boulder to 1 m, sand in between
180				NONE	31.246	14.7481	10 to 60	Beach	Pillow basalt outcropping with boulder/cobble pocket >30 cm cobble
181				NONE	265.02	1.72159	60 to 90	Sheltered rocky	basalt pillow lava and rock piles
182	32.92	40.89	4	NONE	14.4209	21.447	60 to 90	Exposed	Cliff with cobble, rock boulders in pocket beaches
183	83.44	225.805	9	VERY LIGHT	37.719	12.8967	5 to 30	bedrock finger point	Slate beach with cobbles to 30 cm, interspered fines, middle lava rock outcropping
184	221.59	851.14	17	VERY LIGHT	38.5001	22.7454	20	Sheltered	Boulders/pillow lava outcroppings
185	8.16	32.64	1	OTHER	11.0659	11.0543	30 to 60	Sheltered rocky	Slate bedrock
186				VERY LIGHT	44.432	5.06662	5	Shale beach	shale beach with bedrock on right end
187	245.27	1394.14	4	NONE	80.7163	7.30168	30	Sheltered	Rubble. Cobble beach with rocks to 1 m
188	46.2	228.58	4	NONE	63.9297	37.8238	45 to 60	Sheltered	cobble beach with shale bedrock outcropping
189				NONE	12.8844	9.10092	15 to 30	Semi exposed	Slate/shale bedrock with broken off beach
190				NONE	14.8113	4.33955	10	Exposed cobble	storm berm
191				OTHER	20.6007	7.54249	60 to 90	Exposed rocky	Shale bedrock
192				NONE	34.8226	5.728	5	Rounded shale and cobble	poorly sorted
193				NONE	378.318	5.79248	15 to 90	Sheltered	Small pocket beach leading to cliff on right side - fines with lava boulders
194	1.05	2.1	1	NONE	170.004	1.8233	5	Shale beach	In front of houses in Chenega - found 1 TB!!!
195	198.52	905.56	11	HEAVY	27.7126	22.8202	15 to 45	Sheltered	Boulders to 30 cm, angular
196	7.21	21.63	1	NONE	24.3765	23.1981	30 to 90	Sheltered	Angular boulders and bedrock broken in middle by vertical cliff
197				VERY LIGHT	76.1174	10.3276	10 to 60	Sheltered	Slate/shale beach and bedrock
198				VERY LIGHT	273.722	8.86721	5	Super exposed boulder beach	To the left of big slide area (1,000 feet high) that empty onto the beach
199				NONE	111.92	13.1433	60 to 90	Exposed rocky	pillow basalt
200				OTHER	84.0572	6.88628	90	Sheltered rocky	lava bedrock
	Figure S1. Logarithm of of tarball or tarmat volume vs logarithm of corresponding area at shoreline segments near to or distant from shorelines oiled by the Exxon Valdez oil spill. Oiling impact categories are those used for the shoreline cleanup assessment technique (SCAT) surveys from 1989 - 1992.
	Figure S2. Location of shoreline segments surveyed for this study in relation to historical human activity (HA) sites evaluated by Page et al. (2006). HA site numbers within red circles are those given by Page et al. (2006)
